# Supplementary material for: Human follicular fluid proteome reveals association between overweight status and oocyte maturation abnormality
Source: Clin Proteomics. 2020 Jun 8;17:22. doi: 10.1186/s12014-020-09286-7 (PMC7282111; doi:10.1186/s12014-020-09286-7)
Supplement: Supplementary file 1 — Additional file 1. Additional table. [file 12014_2020_9286_MOESM1_ESM.xlsx]

## Sheet: identification & quantification
Accession	Name	Species	Peptides(95%)	overweight/normal weight	CV	115:114	116:114	117:114	114:115	116:115	117:115	114:116	115:116	117:116	114:117	115:117	116:117	Average	SD
sp|A0A0A0MS15|HV349_HUMAN	Immunoglobulin heavy variable 3-49 OS=Homo sapiens GN=IGHV3-49 PE=3 SV=1	HUMAN	1	0.64645	-	0.9562	0.681	0.5997	1.0458	0.6876	0.6175	1.4684	1.4542	0.8751	1.6676	1.6194	1.1427	0.64645	0.0443873
sp|A0A0B4J1U7|HV601_HUMAN	Immunoglobulin heavy variable 6-1 OS=Homo sapiens GN=IGHV6-1 PE=3 SV=1	HUMAN	1	0.973325	-	1.0533	0.998	1.0236	0.9494	0.9148	0.9569	1.002	1.0931	1.0193	0.9769	1.045	0.9811	0.973325	0.0477193
sp|A0A0B4J1X8|HV343_HUMAN	Immunoglobulin heavy variable 3-43 OS=Homo sapiens GN=IGHV3-43 PE=3 SV=1	HUMAN	1	1.24205	-	0.8371	1.159	1.104	1.1946	1.4493	1.2559	0.8628	0.69	0.9133	0.9058	0.7962	1.0949	1.24205	0.151767
sp|A0A0B4J1Y9|HV372_HUMAN	Immunoglobulin heavy variable 3-72 OS=Homo sapiens GN=IGHV3-72 PE=3 SV=1	HUMAN	3	0.9135	0.0443881	1.0459	0.9639	0.9273	0.9561	0.8898	0.873	1.0374	1.1238	0.956	1.0784	1.1455	1.046	0.9135	0.0405485
sp|A0A0C4DH25|KVD20_HUMAN	Immunoglobulin kappa variable 3D-20 OS=Homo sapiens GN=IGKV3D-20 PE=3 SV=1	HUMAN	3	1.0312	0.0948274	1.0664	1.1562	0.9992	0.9377	1.0468	0.9226	0.8649	0.9553	0.8588	1.0008	1.0839	1.1644	1.0312	0.097786
sp|A0A0C4DH68|KV224_HUMAN	Immunoglobulin kappa variable 2-24 OS=Homo sapiens GN=IGKV2-24 PE=3 SV=1	HUMAN	2	1.05963	0.0130879	0.9718	1.0533	1.0636	1.029	1.0447	1.0769	0.9494	0.9572	0.9949	0.9402	0.9286	1.0051	1.05963	0.0138683
sp|A0A0J9YXX1|HV5X1_HUMAN	Immunoglobulin heavy variable 5-10-1 OS=Homo sapiens GN=IGHV5-10-1 PE=3 SV=1	HUMAN	1	0.6142	-	1.1154	0.6542	0.6295	0.8965	0.5803	0.5928	1.5287	1.7231	0.9238	1.5886	1.6869	1.0825	0.6142	0.0338687
sp|O14556|G3PT_HUMAN	Glyceraldehyde-3-phosphate dehydrogenase, testis-specific OS=Homo sapiens GN=GAPDHS PE=1 SV=2	HUMAN	7	1.0636	0.125799	0.8222	0.9645	0.9505	1.2162	1.2352	1.1042	1.0368	0.8096	0.9438	1.0521	0.9057	1.0596	1.0636	0.1338
sp|O60635|TSN1_HUMAN	Tetraspanin-1 OS=Homo sapiens GN=TSPAN1 PE=1 SV=2	HUMAN	1	1.46362	-	0.9289	1.4165	1.4396	1.0765	1.4723	1.5261	0.706	0.6792	1.0101	0.6946	0.6553	0.99	1.46362	0.0475267
sp|O75952|CABYR_HUMAN	Calcium-binding tyrosine phosphorylation-regulated protein OS=Homo sapiens GN=CABYR PE=1 SV=2	HUMAN	1	1.19	-	0.8684	1.1716	1.038	1.1516	1.4121	1.1383	0.8535	0.7081	0.8496	0.9634	0.8785	1.177	1.19	0.158581
sp|O75969|AKAP3_HUMAN	A-kinase anchor protein 3 OS=Homo sapiens GN=AKAP3 PE=1 SV=2	HUMAN	6	1.063	0.0574416	0.9681	0.9804	1.1205	1.0329	1.0563	1.0948	1.02	0.9467	1.0985	0.8925	0.9134	0.9103	1.063	0.0610605
sp|O95445|APOM_HUMAN	Apolipoprotein M OS=Homo sapiens GN=APOM PE=1 SV=2	HUMAN	2	1.02982	0.0307076	1.0038	1.0205	1.0442	0.9962	1.064	0.9906	0.98	0.9399	0.9813	0.9576	1.0095	1.0191	1.02982	0.0316234
sp|P00338|LDHA_HUMAN	L-lactate dehydrogenase A chain OS=Homo sapiens GN=LDHA PE=1 SV=2	HUMAN	3	0.632325	0.121518	1.1638	0.6207	0.741	0.8592	0.5608	0.6068	1.611	1.7832	1.131	1.3496	1.6479	0.8842	0.632325	0.0768391
sp|P00450|CERU_HUMAN	Ceruloplasmin OS=Homo sapiens GN=CP PE=1 SV=1	HUMAN	39	0.84245	0.0130796	0.9725	0.8365	0.8466	1.0282	0.8309	0.8558	1.1954	1.2035	0.9975	1.1812	1.1685	1.0025	0.84245	0.0110189
sp|P00734|THRB_HUMAN	Prothrombin OS=Homo sapiens GN=F2 PE=1 SV=2	HUMAN	5	0.90925	0.0431504	1.0438	0.933	0.9482	0.9581	0.861	0.8948	1.0718	1.1614	1.0097	1.0546	1.1175	0.9904	0.90925	0.0392345
sp|P00738|HPT_HUMAN	Haptoglobin OS=Homo sapiens GN=HP PE=1 SV=1	HUMAN	29	0.821025	0.0210839	0.9877	0.8177	0.8365	1.0124	0.798	0.8319	1.2229	1.2531	1.0144	1.1955	1.2021	0.9858	0.821025	0.0173104
sp|P00742|FA10_HUMAN	Coagulation factor X OS=Homo sapiens GN=F10 PE=1 SV=2	HUMAN	1	1.08195	-	0.9184	1.0495	1.0251	1.0889	1.1941	1.0591	0.9528	0.8374	0.9337	0.9755	0.9442	1.071	1.08195	0.0761242
sp|P00747|PLMN_HUMAN	Plasminogen OS=Homo sapiens GN=PLG PE=1 SV=2	HUMAN	22	1.04297	0.0160575	0.9994	1.0576	1.0542	1.0006	1.0209	1.0392	0.9455	0.9796	0.9913	0.9486	0.9622	1.0087	1.04297	0.0167476
sp|P00748|FA12_HUMAN	Coagulation factor XII OS=Homo sapiens GN=F12 PE=1 SV=3	HUMAN	2	0.522725	0.0685605	0.9614	0.491	0.5468	1.0402	0.4931	0.56	2.0368	2.0281	1.1068	1.8289	1.7857	0.9035	0.522725	0.0358383
sp|P00751|CFAB_HUMAN	Complement factor B OS=Homo sapiens GN=CFB PE=1 SV=2	HUMAN	27	1.17615	0.0379717	0.9538	1.1228	1.1762	1.0484	1.2321	1.1735	0.8907	0.8116	1.0059	0.8502	0.8522	0.9942	1.17615	0.0446604
sp|P01008|ANT3_HUMAN	Antithrombin-III OS=Homo sapiens GN=SERPINC1 PE=1 SV=1	HUMAN	15	0.83825	0.0256725	0.9635	0.8204	0.8477	1.0379	0.8207	0.8642	1.2189	1.2185	1.0287	1.1796	1.1571	0.9721	0.83825	0.02152
sp|P01009|A1AT_HUMAN	Alpha-1-antitrypsin OS=Homo sapiens GN=SERPINA1 PE=1 SV=3	HUMAN	67	0.831925	0.0312821	0.9896	0.8213	0.8559	1.0105	0.8002	0.8503	1.2176	1.2497	1.0391	1.1683	1.176	0.9624	0.831925	0.0260244
sp|P01011|AACT_HUMAN	Alpha-1-antichymotrypsin OS=Homo sapiens GN=SERPINA3 PE=1 SV=2	HUMAN	8	1.0186	0.0465164	1.0346	1.0814	1.0207	0.9666	1.0046	0.9677	0.9247	0.9954	0.9394	0.9797	1.0334	1.0645	1.0186	0.0473816
sp|P01019|ANGT_HUMAN	Angiotensinogen OS=Homo sapiens GN=AGT PE=1 SV=1	HUMAN	3	0.531375	0.115856	1.1105	0.611	0.5226	0.9005	0.5309	0.461	1.6365	1.8835	0.8367	1.9133	2.1693	1.1951	0.531375	0.061563
sp|P01023|A2MG_HUMAN	Alpha-2-macroglobulin OS=Homo sapiens GN=A2M PE=1 SV=3	HUMAN	16	1.0852	0.0162104	0.9666	1.0727	1.0934	1.0346	1.0687	1.106	0.9322	0.9357	1.0005	0.9146	0.9042	0.9995	1.0852	0.0175915
sp|P01024|CO3_HUMAN	Complement C3 OS=Homo sapiens GN=C3 PE=1 SV=2	HUMAN	82	0.980125	0.0226951	0.988	0.9746	1.0008	1.0121	0.9512	0.9939	1.0261	1.0512	1.0179	0.9992	1.0062	0.9824	0.980125	0.022244
sp|P01031|CO5_HUMAN	Complement C5 OS=Homo sapiens GN=C5 PE=1 SV=4	HUMAN	2	0.959425	0.0259586	0.9518	0.9351	0.9587	1.0506	0.9501	0.9938	1.0694	1.0525	1.0165	1.0431	1.0062	0.9837	0.959425	0.0249053
sp|P01033|TIMP1_HUMAN	Metalloproteinase inhibitor 1 OS=Homo sapiens GN=TIMP1 PE=1 SV=1	HUMAN	3	1.26095	0.076547	1.0688	1.2614	1.3759	0.9356	1.1397	1.2668	0.7928	0.8774	1.0817	0.7268	0.7894	0.9245	1.26095	0.096522
sp|P01034|CYTC_HUMAN	Cystatin-C OS=Homo sapiens GN=CST3 PE=1 SV=1	HUMAN	4	1.31767	0.0264061	0.9364	1.2853	1.2983	1.068	1.3227	1.3644	0.778	0.756	1.0042	0.7702	0.7329	0.9958	1.31767	0.0347947
sp|P01036|CYTS_HUMAN	Cystatin-S OS=Homo sapiens GN=CST4 PE=1 SV=3	HUMAN	2	0.563025	0.0882905	1.1039	0.6229	0.5824	0.9059	0.5359	0.5109	1.6055	1.8661	0.9133	1.717	1.9575	1.0949	0.563025	0.0497098
sp|P01042|KNG1_HUMAN	Kininogen-1 OS=Homo sapiens GN=KNG1 PE=1 SV=2	HUMAN	15	0.8923	0.0416171	0.9749	0.8653	0.9227	1.0257	0.8554	0.9258	1.1557	1.169	1.0443	1.0837	1.0802	0.9576	0.8923	0.037135
sp|P01591|IGJ_HUMAN	Immunoglobulin J chain OS=Homo sapiens GN=JCHAIN PE=1 SV=4	HUMAN	1	0.83085	-	0.6691	0.6813	0.6628	1.4945	0.9992	0.9801	1.4678	1.0008	0.9517	1.5089	1.0203	1.0507	0.83085	0.183687
sp|P01624|KV315_HUMAN	Immunoglobulin kappa variable 3-15 OS=Homo sapiens GN=IGKV3-15 PE=1 SV=2	HUMAN	4	0.6531	0.145546	1.1331	0.7532	0.6322	0.8825	0.6957	0.5313	1.3277	1.4373	0.8048	1.5819	1.8822	1.2425	0.6531	0.0950558
sp|P01717|LV325_HUMAN	Immunoglobulin lambda variable 3-25 OS=Homo sapiens GN=IGLV3-25 PE=1 SV=2	HUMAN	2	1.10048	0.0742875	0.9689	0.996	1.1751	1.0321	1.0759	1.1549	1.004	0.9294	1.1313	0.851	0.8659	0.8839	1.10048	0.0817515
sp|P01859|IGHG2_HUMAN	Immunoglobulin heavy constant gamma 2 OS=Homo sapiens GN=IGHG2 PE=1 SV=2	HUMAN	78	1.1621	0.0418401	1.0332	1.1757	1.2156	0.9678	1.0986	1.1585	0.8506	0.9102	1.0276	0.8226	0.8632	0.9732	1.1621	0.0486224
sp|P01860|IGHG3_HUMAN	Immunoglobulin heavy constant gamma 3 OS=Homo sapiens GN=IGHG3 PE=1 SV=2	HUMAN	56	0.8807	0.0205195	0.9928	0.9058	0.8719	1.0073	0.8809	0.8642	1.104	1.1352	0.9565	1.1469	1.1571	1.0455	0.8807	0.0180715
sp|P01861|IGHG4_HUMAN	Immunoglobulin heavy constant gamma 4 OS=Homo sapiens GN=IGHG4 PE=1 SV=1	HUMAN	77	1.83323	0.0464593	0.955	1.8937	1.7354	1.0471	1.9145	1.7893	0.5281	0.5223	0.9107	0.5762	0.5589	1.098	1.83323	0.0851704
sp|P01871|IGHM_HUMAN	Immunoglobulin heavy constant mu OS=Homo sapiens GN=IGHM PE=1 SV=4	HUMAN	6	1.24907	0.0900228	0.9348	1.2519	1.1587	1.0698	1.4067	1.179	0.7988	0.7109	0.8892	0.8631	0.8482	1.1246	1.24907	0.112445
sp|P01876|IGHA1_HUMAN	Immunoglobulin heavy constant alpha 1 OS=Homo sapiens GN=IGHA1 PE=1 SV=2	HUMAN	10	1.26337	0.0718061	1.0566	1.2575	1.3701	0.9464	1.149	1.2769	0.7952	0.8703	1.0833	0.7299	0.7831	0.9231	1.26337	0.0907181
sp|P02647|APOA1_HUMAN	Apolipoprotein A-I OS=Homo sapiens GN=APOA1 PE=1 SV=1	HUMAN	45	0.853125	0.0185472	0.9949	0.8562	0.8676	1.0051	0.8306	0.8581	1.168	1.204	1.0065	1.1527	1.1653	0.9935	0.853125	0.0158231
sp|P02649|APOE_HUMAN	Apolipoprotein E OS=Homo sapiens GN=APOE PE=1 SV=1	HUMAN	1	1.33543	-	0.928	1.2331	1.3717	1.0776	1.2816	1.4553	0.811	0.7803	1.1044	0.729	0.6871	0.9055	1.33543	0.0984097
sp|P02652|APOA2_HUMAN	Apolipoprotein A-II OS=Homo sapiens GN=APOA2 PE=1 SV=1	HUMAN	13	1.02887	0.0321056	0.9967	1.0185	1.061	1.0033	0.9872	1.0488	0.9819	1.013	1.033	0.9425	0.9535	0.9681	1.02887	0.0330326
sp|P02656|APOC3_HUMAN	Apolipoprotein C-III OS=Homo sapiens GN=APOC3 PE=1 SV=1	HUMAN	2	0.74655	0.0325264	0.9491	0.7223	0.7505	1.0536	0.7348	0.7786	1.3845	1.361	1.0326	1.3325	1.2844	0.9684	0.74655	0.0242826
sp|P02671|FIBA_HUMAN	Fibrinogen alpha chain OS=Homo sapiens GN=FGA PE=1 SV=2	HUMAN	28	0.85	0.0232971	1.0005	0.8524	0.8696	0.9995	0.8225	0.8555	1.1732	1.2158	1.0137	1.1499	1.1689	0.9865	0.85	0.0198025
sp|P02675|FIBB_HUMAN	Fibrinogen beta chain OS=Homo sapiens GN=FGB PE=1 SV=2	HUMAN	28	0.80485	0.0348881	1.014	0.8069	0.8351	0.9862	0.7672	0.8102	1.2393	1.3035	1.0286	1.1975	1.2343	0.9722	0.80485	0.0280797
sp|P02679|FIBG_HUMAN	Fibrinogen gamma chain OS=Homo sapiens GN=FGG PE=1 SV=3	HUMAN	23	0.856075	0.0343108	1.0038	0.8505	0.8864	0.9963	0.8179	0.8695	1.1758	1.2226	1.0381	1.1281	1.1501	0.9633	0.856075	0.0293726
sp|P02748|CO9_HUMAN	Complement component C9 OS=Homo sapiens GN=C9 PE=1 SV=2	HUMAN	5	0.646375	0.0728475	1.0852	0.6649	0.6991	0.9215	0.5885	0.633	1.504	1.6993	1.0482	1.4304	1.5797	0.954	0.646375	0.0470868
sp|P02749|APOH_HUMAN	Beta-2-glycoprotein 1 OS=Homo sapiens GN=APOH PE=1 SV=3	HUMAN	12	0.984825	0.0227602	0.9449	0.9639	0.9757	1.0583	0.9835	1.0162	1.0375	1.0168	1.0082	1.0249	0.9841	0.9919	0.984825	0.0224148
sp|P02750|A2GL_HUMAN	Leucine-rich alpha-2-glycoprotein OS=Homo sapiens GN=LRG1 PE=1 SV=2	HUMAN	3	0.95485	0.0700857	0.9999	1.0295	0.905	1.0001	0.9928	0.8921	0.9714	1.0072	0.8744	1.105	1.1209	1.1436	0.95485	0.0669214
sp|P02751|FINC_HUMAN	Fibronectin OS=Homo sapiens GN=FN1 PE=1 SV=4	HUMAN	63	1.75865	0.0244916	1.0163	1.7979	1.7907	0.984	1.7079	1.7381	0.5562	0.5855	0.9929	0.5584	0.5753	1.0071	1.75865	0.0430721
sp|P02753|RET4_HUMAN	Retinol-binding protein 4 OS=Homo sapiens GN=RBP4 PE=1 SV=3	HUMAN	8	0.9641	0.0461463	1.0499	0.9863	1.0121	0.9525	0.9106	0.9474	1.0139	1.0982	1.0101	0.9881	1.0555	0.99	0.9641	0.0444896
sp|P02760|AMBP_HUMAN	Protein AMBP OS=Homo sapiens GN=AMBP PE=1 SV=1	HUMAN	3	0.87455	0.0419897	1.0442	0.9161	0.8946	0.9577	0.8469	0.8406	1.0915	1.1808	0.9663	1.1178	1.1896	1.0349	0.87455	0.0367221
sp|P02763|A1AG1_HUMAN	Alpha-1-acid glycoprotein 1 OS=Homo sapiens GN=ORM1 PE=1 SV=1	HUMAN	16	1.5578	0.0399418	1.0178	1.5557	1.6262	0.9825	1.476	1.5733	0.6428	0.6775	1.0387	0.6149	0.6356	0.9628	1.5578	0.0622213
sp|P02765|FETUA_HUMAN	Alpha-2-HS-glycoprotein OS=Homo sapiens GN=AHSG PE=1 SV=1	HUMAN	24	1.12942	0.0374052	0.9814	1.1029	1.1626	1.019	1.0841	1.1681	0.9067	0.9224	1.072	0.8602	0.8561	0.9329	1.12942	0.0422464
sp|P02766|TTHY_HUMAN	Transthyretin OS=Homo sapiens GN=TTR PE=1 SV=1	HUMAN	3	1.0931	0.140501	0.8864	1.1638	0.9195	1.1281	1.2677	1.0214	0.8592	0.7888	0.7852	1.0876	0.979	1.2736	1.0931	0.153581
sp|P02768|ALBU_HUMAN	Serum albumin OS=Homo sapiens GN=ALB PE=1 SV=2	HUMAN	457	1.01343	0.0346757	0.9994	1.0033	1.0487	1.0006	0.9689	1.0328	0.9967	1.0321	1.0352	0.9536	0.9682	0.966	1.01343	0.0351412
sp|P02774|VTDB_HUMAN	Vitamin D-binding protein OS=Homo sapiens GN=GC PE=1 SV=1	HUMAN	28	0.76905	0.0632914	1.0298	0.7556	0.8234	0.9711	0.709	0.7882	1.3235	1.4104	1.0825	1.2145	1.2688	0.9238	0.76905	0.0486743
sp|P02787|TRFE_HUMAN	Serotransferrin OS=Homo sapiens GN=TF PE=1 SV=3	HUMAN	88	1.37528	0.023023	0.9817	1.3589	1.3992	1.0186	1.3388	1.4042	0.7359	0.747	1.0253	0.7147	0.7122	0.9753	1.37528	0.031663
sp|P02788|TRFL_HUMAN	Lactotransferrin OS=Homo sapiens GN=LTF PE=1 SV=6	HUMAN	56	2.01768	0.0134146	0.9946	2.0476	2.0299	1.0054	1.9851	2.0081	0.4884	0.5037	0.987	0.4926	0.498	1.0132	2.01768	0.0270664
sp|P02790|HEMO_HUMAN	Hemopexin OS=Homo sapiens GN=HPX PE=1 SV=2	HUMAN	29	1.0686	0.0139432	0.9925	1.0816	1.0806	1.0075	1.0516	1.0606	0.9246	0.9509	0.982	0.9254	0.9429	1.0183	1.0686	0.0148997
sp|P03952|KLKB1_HUMAN	Plasma kallikrein OS=Homo sapiens GN=KLKB1 PE=1 SV=1	HUMAN	1	1.18592	-	1.0129	1.109	1.3034	0.9873	1.0595	1.2718	0.9017	0.9438	1.1532	0.7672	0.7863	0.8672	1.18592	0.119827
sp|P03973|SLPI_HUMAN	Antileukoproteinase OS=Homo sapiens GN=SLPI PE=1 SV=2	HUMAN	3	1.7471	0.0704771	0.9352	1.6217	1.7969	1.0693	1.6744	1.8954	0.6166	0.5972	1.1022	0.5565	0.5276	0.9073	1.7471	0.123131
sp|P04004|VTNC_HUMAN	Vitronectin OS=Homo sapiens GN=VTN PE=1 SV=1	HUMAN	12	0.947225	0.00611245	0.9744	0.9544	0.9436	1.0263	0.9416	0.9493	1.0478	1.0621	0.9815	1.0597	1.0535	1.0188	0.947225	0.00578986
sp|P04075|ALDOA_HUMAN	Fructose-bisphosphate aldolase A OS=Homo sapiens GN=ALDOA PE=1 SV=2	HUMAN	2	1.085	0.195257	0.7298	0.932	0.8983	1.3703	1.3515	1.1582	1.073	0.7399	0.9056	1.1132	0.8634	1.1042	1.085	0.211854
sp|P04196|HRG_HUMAN	Histidine-rich glycoprotein OS=Homo sapiens GN=HRG PE=1 SV=1	HUMAN	11	1.18647	0.0133474	0.9951	1.2079	1.1886	1.0049	1.1723	1.1771	0.8279	0.853	0.9797	0.8413	0.8496	1.0207	1.18647	0.0158363
sp|P04217|A1BG_HUMAN	Alpha-1B-glycoprotein OS=Homo sapiens GN=A1BG PE=1 SV=4	HUMAN	11	0.904325	0.0479412	0.911	0.8987	0.8487	1.0977	0.9528	0.9171	1.1127	1.0496	0.9392	1.1782	1.0904	1.0647	0.904325	0.0433544
sp|P04279|SEMG1_HUMAN	Semenogelin-1 OS=Homo sapiens GN=SEMG1 PE=1 SV=2	HUMAN	72	0.748425	0.0194656	1.0062	0.7632	0.7581	0.9938	0.7326	0.7398	1.3102	1.3649	0.985	1.3191	1.3518	1.0153	0.748425	0.0145685
sp|P04406|G3P_HUMAN	Glyceraldehyde-3-phosphate dehydrogenase OS=Homo sapiens GN=GAPDH PE=1 SV=3	HUMAN	3	0.627775	0.292817	0.6927	0.4093	0.621	1.4435	0.6216	0.8592	2.4431	1.6088	1.4566	1.6102	1.1638	0.6865	0.627775	0.183823
sp|P05090|APOD_HUMAN	Apolipoprotein D OS=Homo sapiens GN=APOD PE=1 SV=1	HUMAN	1	0.8831	-	0.968	0.8805	0.8793	1.0331	0.8782	0.8944	1.1357	1.1387	0.9937	1.1372	1.118	1.0063	0.8831	0.00759166
sp|P05155|IC1_HUMAN	Plasma protease C1 inhibitor OS=Homo sapiens GN=SERPING1 PE=1 SV=2	HUMAN	3	1.00553	0.238072	0.9015	1.1127	0.7866	1.1092	1.2919	0.8309	0.8987	0.7741	0.6779	1.2713	1.2035	1.4752	1.00553	0.239388
sp|P05156|CFAI_HUMAN	Complement factor I OS=Homo sapiens GN=CFI PE=1 SV=2	HUMAN	5	1.04442	0.056121	0.9407	0.9846	1.0653	1.0631	1.0113	1.1165	1.0157	0.9888	1.0758	0.9387	0.8956	0.9295	1.04442	0.0586142
sp|P05452|TETN_HUMAN	Tetranectin OS=Homo sapiens GN=CLEC3B PE=1 SV=3	HUMAN	1	1.22327	-	0.9189	1.1564	1.1882	1.0883	1.3171	1.2314	0.8648	0.7592	0.9853	0.8416	0.8121	1.0149	1.22327	0.0696938
sp|P05543|THBG_HUMAN	Thyroxine-binding globulin OS=Homo sapiens GN=SERPINA7 PE=1 SV=2	HUMAN	1	1.07593	-	0.7598	0.9423	0.9157	1.3161	1.2981	1.1476	1.0612	0.7704	0.9318	1.0921	0.8714	1.0732	1.07593	0.180764
sp|P05546|HEP2_HUMAN	Heparin cofactor 2 OS=Homo sapiens GN=SERPIND1 PE=1 SV=3	HUMAN	6	0.701375	0.0793111	0.9773	0.6587	0.7491	1.0233	0.648	0.7497	1.5181	1.5431	1.1241	1.3349	1.3339	0.8896	0.701375	0.0556268
sp|P06310|KV230_HUMAN	Immunoglobulin kappa variable 2-30 OS=Homo sapiens GN=IGKV2-30 PE=3 SV=2	HUMAN	3	1.09122	0.0210244	0.9937	1.1244	1.0808	1.0064	1.0873	1.0724	0.8893	0.9197	0.9604	0.9253	0.9325	1.0412	1.09122	0.0229423
sp|P06396|GELS_HUMAN	Gelsolin OS=Homo sapiens GN=GSN PE=1 SV=1	HUMAN	4	0.921825	0.0636087	0.9165	0.8579	0.9282	1.0911	0.903	0.9982	1.1657	1.1074	1.0762	1.0774	1.0018	0.9292	0.921825	0.0586361
sp|P06681|CO2_HUMAN	Complement C2 OS=Homo sapiens GN=C2 PE=1 SV=2	HUMAN	3	1.14062	0.123001	0.9961	1.2278	1.0452	1.0039	1.2902	0.9993	0.8145	0.7751	0.8163	0.9567	1.0007	1.225	1.14062	0.140298
sp|P06727|APOA4_HUMAN	Apolipoprotein A-IV OS=Homo sapiens GN=APOA4 PE=1 SV=3	HUMAN	7	1.19325	0.0182155	0.9984	1.2057	1.2123	1.0016	1.1633	1.1917	0.8294	0.8596	0.9959	0.8249	0.8391	1.0041	1.19325	0.0217356
sp|P06733|ENOA_HUMAN	Alpha-enolase OS=Homo sapiens GN=ENO1 PE=1 SV=2	HUMAN	3	0.7612	0.0791773	0.8645	0.6814	0.7479	1.1568	0.8047	0.8108	1.4676	1.2426	1.1156	1.3372	1.2334	0.8964	0.7612	0.0602698
sp|P07108|ACBP_HUMAN	Acyl-CoA-binding protein OS=Homo sapiens GN=DBI PE=1 SV=2	HUMAN	1	1.81048	-	0.9477	1.8174	1.7523	1.0552	1.8516	1.8206	0.5502	0.5401	0.9582	0.5707	0.5493	1.0437	1.81048	0.0417375
sp|P07195|LDHB_HUMAN	L-lactate dehydrogenase B chain OS=Homo sapiens GN=LDHB PE=1 SV=2	HUMAN	1	0.49805	-	0.7988	0.4102	0.4765	1.2518	0.5375	0.568	2.4378	1.8605	1.1139	2.0986	1.7604	0.8978	0.49805	0.0698363
sp|P07205|PGK2_HUMAN	Phosphoglycerate kinase 2 OS=Homo sapiens GN=PGK2 PE=1 SV=3	HUMAN	1	1.17255	-	1.365	1.0709	1.6534	0.7326	0.8171	1.1488	0.9338	1.2239	1.4857	0.6048	0.8705	0.6731	1.17255	0.350456
sp|P07225|PROS_HUMAN	Vitamin K-dependent protein S OS=Homo sapiens GN=PROS1 PE=1 SV=1	HUMAN	1	1.1542	-	1.0755	1.1768	1.2443	0.9298	1.0565	1.1392	0.8497	0.9465	1.0507	0.8037	0.8778	0.9517	1.1542	0.0783136
sp|P07288|KLK3_HUMAN	Prostate-specific antigen OS=Homo sapiens GN=KLK3 PE=1 SV=2	HUMAN	33	1.71465	0.035739	1.038	1.7771	1.757	0.9634	1.6559	1.6686	0.5627	0.6039	0.9878	0.5692	0.5993	1.0123	1.71465	0.0612799
sp|P07357|CO8A_HUMAN	Complement component C8 alpha chain OS=Homo sapiens GN=C8A PE=1 SV=2	HUMAN	2	0.836575	0.0388826	0.9996	0.8772	0.8166	1.0004	0.8476	0.8049	1.14	1.1798	0.9254	1.2246	1.2424	1.0807	0.836575	0.0325282
sp|P07358|CO8B_HUMAN	Complement component C8 beta chain OS=Homo sapiens GN=C8B PE=1 SV=3	HUMAN	2	1.04052	0.0160285	0.9844	1.0644	1.0287	1.0159	1.0396	1.0294	0.9395	0.9619	0.9653	0.9721	0.9714	1.036	1.04052	0.016678
sp|P07602|SAP_HUMAN	Prosaposin OS=Homo sapiens GN=PSAP PE=1 SV=2	HUMAN	8	1.0801	0.0137493	0.9964	1.0973	1.0852	1.0036	1.0622	1.0757	0.9113	0.9414	0.9863	0.9215	0.9296	1.0139	1.0801	0.0148506
sp|P07864|LDHC_HUMAN	L-lactate dehydrogenase C chain OS=Homo sapiens GN=LDHC PE=1 SV=4	HUMAN	1	1.01832	-	1.0496	0.9102	1.1825	0.9528	0.9077	1.0729	1.0986	1.1017	1.2457	0.8457	0.9321	0.8028	1.01832	0.133991
sp|P07954|FUMH_HUMAN	Fumarate hydratase, mitochondrial OS=Homo sapiens GN=FH PE=1 SV=3	HUMAN	1	1.1514	-	0.9052	0.9665	1.2288	1.1047	1.1176	1.2927	1.0346	0.8948	1.2191	0.8138	0.7736	0.8203	1.1514	0.14293
sp|P07998|RNAS1_HUMAN	Ribonuclease pancreatic OS=Homo sapiens GN=RNASE1 PE=1 SV=4	HUMAN	2	0.7598	0.137565	1.212	0.7657	0.9029	0.8251	0.6612	0.7094	1.306	1.5124	1.1308	1.1075	1.4096	0.8843	0.7598	0.104522
sp|P08118|MSMB_HUMAN	Beta-microseminoprotein OS=Homo sapiens GN=MSMB PE=1 SV=1	HUMAN	6	1.69562	0.0429703	1.0216	1.6962	1.7795	0.9789	1.6018	1.705	0.5896	0.6243	1.0402	0.562	0.5865	0.9614	1.69562	0.0728614
sp|P08185|CBG_HUMAN	Corticosteroid-binding globulin OS=Homo sapiens GN=SERPINA6 PE=1 SV=1	HUMAN	4	0.97425	0.0303025	1.0223	1.0121	0.9826	0.9782	0.9559	0.9464	0.988	1.0461	0.9648	1.0177	1.0566	1.0365	0.97425	0.0295223
sp|P08237|PFKAM_HUMAN	ATP-dependent 6-phosphofructokinase, muscle type OS=Homo sapiens GN=PFKM PE=1 SV=2	HUMAN	1	1.2279	-	0.7523	0.979	1.1344	1.3293	1.3622	1.436	1.0214	0.7341	1.1111	0.8815	0.6964	0.9	1.2279	0.20979
sp|P08603|CFAH_HUMAN	Complement factor H OS=Homo sapiens GN=CFH PE=1 SV=4	HUMAN	13	1.1346	0.0351144	1.0333	1.1844	1.1487	0.9678	1.1072	1.0981	0.8443	0.9032	0.9726	0.8706	0.9106	1.0282	1.1346	0.0398408
sp|P08697|A2AP_HUMAN	Alpha-2-antiplasmin OS=Homo sapiens GN=SERPINF2 PE=1 SV=3	HUMAN	3	0.93875	0.0524238	1.0522	1.002	0.9474	0.9504	0.9202	0.8854	0.998	1.0867	0.941	1.0555	1.1294	1.0627	0.93875	0.0492128
sp|P09466|PAEP_HUMAN	Glycodelin OS=Homo sapiens GN=PAEP PE=1 SV=2	HUMAN	4	0.6991	0.017344	1.0038	0.7139	0.7034	0.9962	0.6863	0.6928	1.4007	1.4571	0.978	1.4217	1.4433	1.0225	0.6991	0.0121252
sp|P09622|DLDH_HUMAN	Dihydrolipoyl dehydrogenase, mitochondrial OS=Homo sapiens GN=DLD PE=1 SV=2	HUMAN	1	1.1527	-	1.3335	1.1703	1.4712	0.7499	0.9186	1.0507	0.8545	1.0886	1.2054	0.6797	0.9518	0.8296	1.1527	0.235909
sp|P09871|C1S_HUMAN	Complement C1s subcomponent OS=Homo sapiens GN=C1S PE=1 SV=1	HUMAN	1	1.01975	-	1.0113	1.0905	0.9866	0.9888	1.0412	0.9607	0.917	0.9604	0.8991	1.0136	1.041	1.1122	1.01975	0.0578835
sp|P0C0L4|CO4A_HUMAN	Complement C4-A OS=Homo sapiens GN=C4A PE=1 SV=2	HUMAN	17	0.86255	0.0237439	1.0001	0.891	0.8575	0.9999	0.8595	0.8422	1.1223	1.1635	0.9557	1.1661	1.1874	1.0463	0.86255	0.0204803
sp|P0C0L5|CO4B_HUMAN	Complement C4-B OS=Homo sapiens GN=C4B PE=1 SV=2	HUMAN	51	1.02537	0.0739165	0.9298	1.0101	0.9673	1.0755	1.136	0.9881	0.99	0.8803	0.9176	1.0338	1.012	1.0898	1.02537	0.0757921
sp|P0C5Z0|H2AB2_HUMAN	Histone H2A-Bbd type 2/3 OS=Homo sapiens GN=H2AFB2 PE=1 SV=1	HUMAN	1	1.1142	-	1.0575	1.0779	1.2165	0.9457	1.0669	1.0955	0.9277	0.9373	1.0822	0.822	0.9128	0.924	1.1142	0.0692097
sp|P0DOX2|IGA2_HUMAN	Immunoglobulin alpha-2 heavy chain OS=Homo sapiens PE=1 SV=1	HUMAN	8	1.213	0.064424	0.9867	1.1583	1.2814	1.0135	1.1335	1.2788	0.8633	0.8822	1.0994	0.7804	0.782	0.9096	1.213	0.0781463
sp|P0DOX3|IGD_HUMAN	Immunoglobulin delta heavy chain OS=Homo sapiens PE=1 SV=1	HUMAN	1	1.12615	-	1.1209	1.0575	1.3299	0.8921	0.9874	1.1298	0.9456	1.0127	1.2059	0.752	0.8851	0.8293	1.12615	0.147752
sp|P0DOX5|IGG1_HUMAN	Immunoglobulin gamma-1 heavy chain OS=Homo sapiens PE=1 SV=1	HUMAN	94	1.10662	0.041992	1.0154	1.1005	1.1573	0.9848	1.0464	1.1223	0.9087	0.9556	1.0451	0.8641	0.8911	0.9569	1.10662	0.0464694
sp|P0DOX6|IGM_HUMAN	Immunoglobulin mu heavy chain OS=Homo sapiens PE=1 SV=1	HUMAN	2	1.05015	0.0415648	1.0053	1.1043	1.0272	0.9947	1.0643	1.0048	0.9055	0.9396	0.9262	0.9735	0.9952	1.0797	1.05015	0.0436492
sp|P0DOX7|IGK_HUMAN	Immunoglobulin kappa light chain OS=Homo sapiens PE=1 SV=1	HUMAN	24	1.06872	0.0242673	0.9922	1.1025	1.0517	1.0078	1.0753	1.0454	0.907	0.9299	0.9776	0.9509	0.9566	1.0229	1.06872	0.0259351
sp|P0DOX8|IGL1_HUMAN	Immunoglobulin lambda-1 light chain OS=Homo sapiens PE=1 SV=1	HUMAN	14	0.957675	0.0700325	0.8656	0.9159	0.8857	1.1553	1.0216	1.0075	1.0918	0.9788	0.961	1.1291	0.9926	1.0406	0.957675	0.0670683
sp|P0DOY3|IGLC3_HUMAN	Immunoglobulin lambda constant 3 OS=Homo sapiens GN=IGLC3 PE=1 SV=1	HUMAN	14	1.01873	0.111683	0.8716	0.8912	1.0313	1.1474	0.9873	1.1651	1.1221	1.0129	1.15	0.9697	0.8583	0.8696	1.01873	0.113775
sp|P10606|COX5B_HUMAN	Cytochrome c oxidase subunit 5B, mitochondrial OS=Homo sapiens GN=COX5B PE=1 SV=2	HUMAN	3	0.66785	0.129232	1.3823	0.7308	0.7283	0.7234	0.6658	0.5465	1.3684	1.5019	0.9539	1.373	1.8298	1.0483	0.66785	0.0863075
sp|P10643|CO7_HUMAN	Complement component C7 OS=Homo sapiens GN=C7 PE=1 SV=2	HUMAN	3	0.7891	0.110311	0.979	0.8326	0.7268	1.0214	0.8901	0.7069	1.2011	1.1235	0.8371	1.3759	1.4146	1.1946	0.7891	0.0870467
sp|P10909|CLUS_HUMAN	Clusterin OS=Homo sapiens GN=CLU PE=1 SV=1	HUMAN	20	1.22035	0.0206566	1.0042	1.2342	1.2437	0.9958	1.1863	1.2172	0.8102	0.8429	0.9999	0.8041	0.8215	1.0001	1.22035	0.0252083
sp|P11021|GRP78_HUMAN	78 kDa glucose-regulated protein OS=Homo sapiens GN=HSPA5 PE=1 SV=2	HUMAN	5	0.887925	0.0591299	1.0435	0.8908	0.8786	0.9583	0.955	0.8273	1.1226	1.0471	0.9505	1.1382	1.2088	1.052	0.887925	0.0525029
sp|P11216|PYGB_HUMAN	Glycogen phosphorylase, brain form OS=Homo sapiens GN=PYGB PE=1 SV=5	HUMAN	1	0.725575	-	1.1242	0.7506	0.7866	0.8896	0.6988	0.6663	1.3323	1.4309	1.0049	1.2714	1.5008	0.9952	0.725575	0.0534812
sp|P12273|PIP_HUMAN	Prolactin-inducible protein OS=Homo sapiens GN=PIP PE=1 SV=1	HUMAN	17	0.805475	0.0484742	1.0304	0.8049	0.8497	0.9705	0.7548	0.8125	1.2423	1.3249	1.0528	1.1768	1.2307	0.9498	0.805475	0.0390448
sp|P12277|KCRB_HUMAN	Creatine kinase B-type OS=Homo sapiens GN=CKB PE=1 SV=1	HUMAN	1	1.57183	-	1.1591	1.5973	1.8165	0.8627	1.3305	1.543	0.6261	0.7516	1.1302	0.5505	0.6481	0.8848	1.57183	0.199653
sp|P13473|LAMP2_HUMAN	Lysosome-associated membrane glycoprotein 2 OS=Homo sapiens GN=LAMP2 PE=1 SV=2	HUMAN	2	1.46982	0.0747093	1.0159	1.5992	1.4016	0.9843	1.5196	1.3589	0.6253	0.658	0.8732	0.7135	0.7359	1.1452	1.46982	0.10981
sp|P14618|KPYM_HUMAN	Pyruvate kinase PKM OS=Homo sapiens GN=PKM PE=1 SV=4	HUMAN	2	0.890975	0.184684	1.0989	0.7831	1.0955	0.91	0.7352	0.9501	1.277	1.3602	1.3495	0.9128	1.0526	0.741	0.890975	0.164549
sp|P15121|ALDR_HUMAN	Aldose reductase OS=Homo sapiens GN=AKR1B1 PE=1 SV=3	HUMAN	1	0.58815	-	1.121	0.5167	0.7318	0.892	0.4824	0.6217	1.9354	2.0729	1.3581	1.3665	1.6086	0.7363	0.58815	0.112619
sp|P15144|AMPN_HUMAN	Aminopeptidase N OS=Homo sapiens GN=ANPEP PE=1 SV=4	HUMAN	18	1.53975	0.00973152	0.97	1.5571	1.5205	1.0309	1.5404	1.541	0.6422	0.6492	0.9714	0.6577	0.6489	1.0294	1.53975	0.0149841
sp|P15309|PPAP_HUMAN	Prostatic acid phosphatase OS=Homo sapiens GN=ACPP PE=1 SV=3	HUMAN	28	1.8053	0.0326226	1.0293	1.852	1.8575	0.9715	1.7384	1.7733	0.5399	0.5752	1.0019	0.5384	0.5639	0.9981	1.8053	0.0588935
sp|P16870|CBPE_HUMAN	Carboxypeptidase E OS=Homo sapiens GN=CPE PE=1 SV=1	HUMAN	5	1.33563	0.0307771	0.9456	1.2932	1.3354	1.0576	1.3226	1.3913	0.7733	0.7561	1.0233	0.7488	0.7188	0.9772	1.33563	0.0411067
sp|P18065|IBP2_HUMAN	Insulin-like growth factor-binding protein 2 OS=Homo sapiens GN=IGFBP2 PE=1 SV=2	HUMAN	1	0.62375	-	1.1788	0.8139	0.5302	0.8483	0.7226	0.4283	1.2287	1.3838	0.6247	1.886	2.3346	1.6007	0.62375	0.175955
sp|P19652|A1AG2_HUMAN	Alpha-1-acid glycoprotein 2 OS=Homo sapiens GN=ORM2 PE=1 SV=2	HUMAN	11	1.27553	0.00715378	0.9823	1.2851	1.2758	1.018	1.2632	1.278	0.7781	0.7917	0.9834	0.7838	0.7825	1.0169	1.27553	0.00912483
sp|P19823|ITIH2_HUMAN	Inter-alpha-trypsin inhibitor heavy chain H2 OS=Homo sapiens GN=ITIH2 PE=1 SV=2	HUMAN	8	0.729775	0.0376629	1.0379	0.7489	0.7558	0.9635	0.6971	0.7173	1.3352	1.4344	1.002	1.3231	1.394	0.998	0.729775	0.0274854
sp|P19827|ITIH1_HUMAN	Inter-alpha-trypsin inhibitor heavy chain H1 OS=Homo sapiens GN=ITIH1 PE=1 SV=3	HUMAN	4	0.79505	0.0524438	1.0305	0.7911	0.8424	0.9704	0.7416	0.8051	1.264	1.3485	1.0583	1.1871	1.2421	0.9449	0.79505	0.0416954
sp|P20142|PEPC_HUMAN	Gastricsin OS=Homo sapiens GN=PGC PE=1 SV=1	HUMAN	5	1.24565	0.0260054	1.0032	1.2516	1.2798	0.9968	1.2017	1.2495	0.799	0.8321	1.0188	0.7814	0.8003	0.9816	1.24565	0.0323937
sp|P20151|KLK2_HUMAN	Kallikrein-2 OS=Homo sapiens GN=KLK2 PE=1 SV=1	HUMAN	3	0.85185	0.0582723	1.0433	0.8517	0.9093	0.9585	0.7882	0.8582	1.1742	1.2687	1.0611	1.0997	1.1652	0.9424	0.85185	0.0496393
sp|P21926|CD9_HUMAN	CD9 antigen OS=Homo sapiens GN=CD9 PE=1 SV=4	HUMAN	1	2.10403	-	0.8605	1.982	1.9635	1.1621	2.2238	2.2468	0.5045	0.4497	0.9845	0.5093	0.4451	1.0157	2.10403	0.152062
sp|P22352|GPX3_HUMAN	Glutathione peroxidase 3 OS=Homo sapiens GN=GPX3 PE=1 SV=2	HUMAN	1	0.765275	-	0.9771	0.7889	0.7434	1.0235	0.7796	0.7492	1.2676	1.2827	0.9365	1.3451	1.3347	1.0678	0.765275	0.0223627
sp|P22792|CPN2_HUMAN	Carboxypeptidase N subunit 2 OS=Homo sapiens GN=CPN2 PE=1 SV=3	HUMAN	2	0.882625	0.152769	1.1687	1.0311	0.8684	0.8556	0.9234	0.7076	0.9698	1.0829	0.8076	1.1516	1.4133	1.2383	0.882625	0.134838
sp|P23284|PPIB_HUMAN	Peptidyl-prolyl cis-trans isomerase B OS=Homo sapiens GN=PPIB PE=1 SV=2	HUMAN	1	0.913375	-	1.121	1.023	0.9436	0.8921	0.8691	0.8178	0.9775	1.1506	0.9388	1.0598	1.2228	1.0652	0.913375	0.0894912
sp|P23528|COF1_HUMAN	Cofilin-1 OS=Homo sapiens GN=CFL1 PE=1 SV=3	HUMAN	1	1.10492	-	1.1099	0.9635	1.3723	0.901	0.9098	1.1741	1.0379	1.0992	1.3632	0.7287	0.8517	0.7336	1.10492	0.21162
sp|P25311|ZA2G_HUMAN	Zinc-alpha-2-glycoprotein OS=Homo sapiens GN=AZGP1 PE=1 SV=2	HUMAN	26	1.34	0.0249008	1.0145	1.3632	1.37	0.9857	1.2978	1.329	0.7336	0.7705	1.0001	0.7299	0.7524	0.9999	1.34	0.033367
sp|P25705|ATPA_HUMAN	ATP synthase subunit alpha, mitochondrial OS=Homo sapiens GN=ATP5A1 PE=1 SV=1	HUMAN	2	1.07335	0.0879118	1.0517	1.0041	1.201	0.9508	0.9999	1.0884	0.9959	1.0001	1.147	0.8326	0.9188	0.8718	1.07335	0.0943601
sp|P25789|PSA4_HUMAN	Proteasome subunit alpha type-4 OS=Homo sapiens GN=PSMA4 PE=1 SV=1	HUMAN	1	0.951075	-	0.8797	0.8827	0.8986	1.1368	1.0502	0.9728	1.1329	0.9522	0.9762	1.1128	1.028	1.0244	0.951075	0.076869
sp|P26641|EF1G_HUMAN	Elongation factor 1-gamma OS=Homo sapiens GN=EEF1G PE=1 SV=3	HUMAN	1	1.00572	-	1.0657	0.9841	1.0944	0.9383	0.9665	0.9779	1.0162	1.0347	1.0664	0.9137	1.0226	0.9377	1.00572	0.0595643
sp|P26927|HGFL_HUMAN	Hepatocyte growth factor-like protein OS=Homo sapiens GN=MST1 PE=1 SV=2	HUMAN	1	0.848825	-	1.0123	0.8982	0.8285	0.9878	0.8595	0.8091	1.1133	1.1635	0.9175	1.207	1.2359	1.0899	0.848825	0.0389146
sp|P27169|PON1_HUMAN	Serum paraoxonase/arylesterase 1 OS=Homo sapiens GN=PON1 PE=1 SV=3	HUMAN	3	0.984075	0.0446363	1.0088	0.9694	1.0304	0.9913	0.93	1.0065	1.0316	1.0753	1.0551	0.9705	0.9935	0.9478	0.984075	0.0439255
sp|P28838|AMPL_HUMAN	Cytosol aminopeptidase OS=Homo sapiens GN=LAP3 PE=1 SV=3	HUMAN	1	1.11613	-	1.0158	1.0751	1.1779	0.9844	1.1076	1.1039	0.9302	0.9028	1.0507	0.849	0.9058	0.9518	1.11613	0.0436705
sp|P29622|KAIN_HUMAN	Kallistatin OS=Homo sapiens GN=SERPINA4 PE=1 SV=3	HUMAN	1	0.848875	-	0.9156	0.8411	0.8034	1.0922	0.887	0.864	1.1889	1.1274	0.9493	1.2447	1.1574	1.0535	0.848875	0.0356404
sp|P31513|FMO3_HUMAN	Dimethylaniline monooxygenase [N-oxide-forming] 3 OS=Homo sapiens GN=FMO3 PE=1 SV=5	HUMAN	1	1.047	-	1.0299	1.0488	1.1022	0.971	0.9832	1.0538	0.9535	1.017	1.0444	0.9073	0.9489	0.9575	1.047	0.0488773
sp|P31948|STIP1_HUMAN	Stress-induced-phosphoprotein 1 OS=Homo sapiens GN=STIP1 PE=1 SV=1	HUMAN	1	0.5068	-	0.9683	0.5218	0.4746	1.0327	0.564	0.4668	1.9163	1.7729	0.8722	2.1069	2.1423	1.1465	0.5068	0.0452168
sp|P35542|SAA4_HUMAN	Serum amyloid A-4 protein OS=Homo sapiens GN=SAA4 PE=1 SV=2	HUMAN	3	1.42645	0.0460135	1.0529	1.4867	1.4788	0.9497	1.3598	1.3805	0.6726	0.7354	0.986	0.6762	0.7244	1.0142	1.42645	0.0656359
sp|P35858|ALS_HUMAN	Insulin-like growth factor-binding protein complex acid labile subunit OS=Homo sapiens GN=IGFALS PE=1 SV=1	HUMAN	3	1.1644	0.108326	0.8904	1.143	1.049	1.1231	1.3437	1.1219	0.8749	0.7442	0.88	0.9533	0.8913	1.1363	1.1644	0.126135
sp|P36955|PEDF_HUMAN	Pigment epithelium-derived factor OS=Homo sapiens GN=SERPINF1 PE=1 SV=4	HUMAN	4	1.16815	0.0656183	1.0902	1.2166	1.247	0.9173	1.0826	1.1264	0.8219	0.9237	1.0178	0.802	0.8878	0.9825	1.16815	0.076652
sp|P37802|TAGL2_HUMAN	Transgelin-2 OS=Homo sapiens GN=TAGLN2 PE=1 SV=3	HUMAN	1	0.625875	-	1.0395	0.612	0.6655	0.962	0.6163	0.6097	1.6339	1.6227	1.0427	1.5026	1.6401	0.959	0.625875	0.0265579
sp|P40926|MDHM_HUMAN	Malate dehydrogenase, mitochondrial OS=Homo sapiens GN=MDH2 PE=1 SV=3	HUMAN	2	1.08868	0.0445963	0.9404	1.0268	1.085	1.0634	1.1447	1.0982	0.9739	0.8736	1.0131	0.9217	0.9106	0.9871	1.08868	0.0485508
sp|P43652|AFAM_HUMAN	Afamin OS=Homo sapiens GN=AFM PE=1 SV=1	HUMAN	6	1.14255	0.0244964	1.0084	1.1537	1.1696	0.9916	1.1039	1.143	0.8668	0.9059	1.008	0.855	0.8749	0.992	1.14255	0.0279884
sp|P51884|LUM_HUMAN	Lumican OS=Homo sapiens GN=LUM PE=1 SV=2	HUMAN	3	1.06068	0.0180133	0.9502	1.0456	1.0483	1.0524	1.0614	1.0874	0.9564	0.9421	0.9964	0.9539	0.9196	1.0036	1.06068	0.0191063
sp|P54107|CRIS1_HUMAN	Cysteine-rich secretory protein 1 OS=Homo sapiens GN=CRISP1 PE=1 SV=1	HUMAN	4	1.30035	0.0773831	1.119	1.4079	1.3643	0.8937	1.2172	1.212	0.7103	0.8215	0.9641	0.733	0.8251	1.0372	1.30035	0.100625
sp|P54108|CRIS3_HUMAN	Cysteine-rich secretory protein 3 OS=Homo sapiens GN=CRISP3 PE=1 SV=1	HUMAN	3	1.54557	0.0385975	1.0464	1.5953	1.5966	0.9557	1.479	1.5114	0.6268	0.6761	0.993	0.6263	0.6617	1.007	1.54557	0.0596554
sp|P54652|HSP72_HUMAN	Heat shock-related 70 kDa protein 2 OS=Homo sapiens GN=HSPA2 PE=1 SV=1	HUMAN	5	1.12715	0.150335	1.1013	1.0213	1.3491	0.908	0.9718	1.1664	0.9791	1.029	1.2672	0.7412	0.8574	0.7892	1.12715	0.16945
sp|P55072|TERA_HUMAN	Transitional endoplasmic reticulum ATPase OS=Homo sapiens GN=VCP PE=1 SV=4	HUMAN	1	0.4684	-	1.3747	0.4873	0.5998	0.7274	0.371	0.4155	2.052	2.6951	1.1803	1.6672	2.4066	0.8473	0.4684	0.0998471
sp|P61769|B2MG_HUMAN	Beta-2-microglobulin OS=Homo sapiens GN=B2M PE=1 SV=1	HUMAN	2	1.42053	0.0998027	1.0843	1.4027	1.5912	0.9223	1.2462	1.442	0.7129	0.8025	1.1277	0.6285	0.6935	0.8868	1.42053	0.141772
sp|P61916|NPC2_HUMAN	Epididymal secretory protein E1 OS=Homo sapiens GN=NPC2 PE=1 SV=1	HUMAN	6	1.54085	0.0251556	0.9365	1.529	1.4913	1.0678	1.5752	1.5679	0.654	0.6348	0.9668	0.6705	0.6378	1.0343	1.54085	0.038761
sp|P68371|TBB4B_HUMAN	Tubulin beta-4B chain OS=Homo sapiens GN=TUBB4B PE=1 SV=1	HUMAN	4	1.03025	0.159116	0.8489	0.9638	0.908	1.178	1.272	0.9772	1.0375	0.7862	0.8501	1.1013	1.0234	1.1763	1.03025	0.163929
sp|P98160|PGBM_HUMAN	Basement membrane-specific heparan sulfate proteoglycan core protein OS=Homo sapiens GN=HSPG2 PE=1 SV=4	HUMAN	3	0.581225	0.0278436	1.0036	0.5817	0.5976	0.9964	0.5591	0.5865	1.7192	1.7885	1.0184	1.6732	1.7049	0.9819	0.581225	0.0161834
sp|Q01995|TAGL_HUMAN	Transgelin OS=Homo sapiens GN=TAGLN PE=1 SV=4	HUMAN	5	1.27435	0.219481	0.809	1.2905	0.9896	1.2361	1.6508	1.1665	0.7749	0.6058	0.7369	1.0105	0.8573	1.3571	1.27435	0.279696
sp|Q02383|SEMG2_HUMAN	Semenogelin-2 OS=Homo sapiens GN=SEMG2 PE=1 SV=1	HUMAN	55	0.57955	0.0147388	1.0106	0.5897	0.5829	0.9895	0.5702	0.5754	1.6958	1.7538	0.9802	1.7156	1.7378	1.0202	0.57955	0.00854186
sp|Q03591|FHR1_HUMAN	Complement factor H-related protein 1 OS=Homo sapiens GN=CFHR1 PE=1 SV=2	HUMAN	3	0.9703	0.0155839	0.9661	0.9592	0.9739	1.0351	0.9579	0.9902	1.0425	1.044	1.0116	1.0268	1.0099	0.9886	0.9703	0.0151211
sp|Q04917|1433F_HUMAN	14-3-3 protein eta OS=Homo sapiens GN=YWHAH PE=1 SV=4	HUMAN	1	0.671825	-	1.1798	0.6921	0.7589	0.8476	0.6039	0.6324	1.4449	1.6559	1.0798	1.3176	1.5813	0.9261	0.671825	0.0687053
sp|Q05682|CALD1_HUMAN	Caldesmon OS=Homo sapiens GN=CALD1 PE=1 SV=3	HUMAN	2	0.810675	0.179496	1.369	0.955	0.9011	0.7305	0.7523	0.6343	1.0472	1.3292	0.8967	1.1097	1.5766	1.1152	0.810675	0.145513
sp|Q06732|ZN33B_HUMAN	Zinc finger protein 33B OS=Homo sapiens GN=ZNF33B PE=1 SV=2	HUMAN	2	1.0351	0.106348	0.8471	0.9549	0.9442	1.1805	1.1799	1.0614	1.0472	0.8475	0.9481	1.0591	0.9421	1.0547	1.0351	0.110081
sp|Q08380|LG3BP_HUMAN	Galectin-3-binding protein OS=Homo sapiens GN=LGALS3BP PE=1 SV=1	HUMAN	6	1.46	0.0216191	0.9827	1.4985	1.4289	1.0176	1.4723	1.4403	0.6673	0.6792	0.9485	0.6998	0.6943	1.0543	1.46	0.0315639
sp|Q12841|FSTL1_HUMAN	Follistatin-related protein 1 OS=Homo sapiens GN=FSTL1 PE=1 SV=1	HUMAN	2	1.58367	0.052624	0.9231	1.6044	1.4768	1.0833	1.6781	1.5754	0.6233	0.5959	0.9148	0.6771	0.6348	1.0931	1.58367	0.0833394
sp|Q13617|CUL2_HUMAN	Cullin-2 OS=Homo sapiens GN=CUL2 PE=1 SV=2	HUMAN	1	0.78175	-	0.9389	0.7317	0.8019	1.0651	0.7524	0.841	1.3667	1.3291	1.0892	1.2471	1.1891	0.9181	0.78175	0.0492714
sp|Q13748|TBA3C_HUMAN	Tubulin alpha-3C/D chain OS=Homo sapiens GN=TUBA3C PE=1 SV=3	HUMAN	4	1.09488	0.161598	1.1881	1.0436	1.3437	0.8417	0.9259	1.0663	0.9582	1.0801	1.2272	0.7442	0.9378	0.8149	1.09488	0.176929
sp|Q13939|CALI_HUMAN	Calicin OS=Homo sapiens GN=CCIN PE=2 SV=3	HUMAN	1	1.05967	-	1.0314	1.0425	1.1118	0.9695	1.0579	1.0265	0.9592	0.9452	1.0226	0.8995	0.9742	0.9779	1.05967	0.0370393
sp|Q14508|WFDC2_HUMAN	WAP four-disulfide core domain protein 2 OS=Homo sapiens GN=WFDC2 PE=1 SV=2	HUMAN	2	1.55503	0.0608801	0.9742	1.5661	1.5014	1.0265	1.6835	1.4691	0.6385	0.594	0.9194	0.6661	0.6807	1.0876	1.55503	0.09467
sp|Q14520|HABP2_HUMAN	Hyaluronan-binding protein 2 OS=Homo sapiens GN=HABP2 PE=1 SV=1	HUMAN	1	0.92545	-	0.8192	0.9307	0.7603	1.2207	1.097	0.9138	1.0744	0.9116	0.8118	1.3153	1.0943	1.2319	0.92545	0.13768
sp|Q14624|ITIH4_HUMAN	Inter-alpha-trypsin inhibitor heavy chain H4 OS=Homo sapiens GN=ITIH4 PE=1 SV=4	HUMAN	7	0.820175	0.0241919	1.0169	0.8415	0.8323	0.9834	0.8003	0.8066	1.1883	1.2495	0.9828	1.2015	1.2398	1.0175	0.820175	0.0198416
sp|Q16610|ECM1_HUMAN	Extracellular matrix protein 1 OS=Homo sapiens GN=ECM1 PE=1 SV=2	HUMAN	7	1.6168	0.0347496	0.9454	1.6359	1.5425	1.0578	1.6765	1.6123	0.6113	0.5965	0.9383	0.6483	0.6202	1.0658	1.6168	0.0561832
sp|Q16698|DECR_HUMAN	2,4-dienoyl-CoA reductase, mitochondrial OS=Homo sapiens GN=DECR1 PE=1 SV=1	HUMAN	2	1.15768	0.0326827	1.016	1.1365	1.2018	0.9842	1.1748	1.1176	0.8799	0.8512	1.0143	0.8321	0.8947	0.9859	1.15768	0.0378359
sp|Q16836|HCDH_HUMAN	Hydroxyacyl-coenzyme A dehydrogenase, mitochondrial OS=Homo sapiens GN=HADH PE=1 SV=3	HUMAN	1	0.986075	-	0.9447	0.8335	1.0893	1.0585	0.9235	1.098	1.1998	1.0829	1.2532	0.9181	0.9107	0.798	0.986075	0.129586
sp|Q2NKX8|ERC6L_HUMAN	DNA excision repair protein ERCC-6-like OS=Homo sapiens GN=ERCC6L PE=1 SV=1	HUMAN	1	0.92735	-	0.8788	0.9109	0.8478	1.1379	1.0008	0.9499	1.0978	0.9992	0.9249	1.1796	1.0528	1.0812	0.92735	0.0645554
sp|Q5JQC9|AKAP4_HUMAN	A-kinase anchor protein 4 OS=Homo sapiens GN=AKAP4 PE=1 SV=1	HUMAN	26	1.05468	0.0710019	0.9678	0.9513	1.1178	1.0333	1.0489	1.1007	1.0512	0.9534	1.0896	0.8946	0.9085	0.9178	1.05468	0.0748839
sp|Q5TA50|CPTP_HUMAN	Ceramide-1-phosphate transfer protein OS=Homo sapiens GN=CPTP PE=1 SV=1	HUMAN	1	1.17595	-	0.9915	1.0011	1.3496	1.0086	1.0568	1.2963	0.9989	0.9463	1.2928	0.741	0.7714	0.7735	1.17595	0.172634
sp|Q6IS14|IF5AL_HUMAN	Eukaryotic translation initiation factor 5A-1-like OS=Homo sapiens GN=EIF5AL1 PE=2 SV=2	HUMAN	2	0.624375	0.227699	0.9696	0.4541	0.7432	1.0314	0.5601	0.7401	2.2021	1.7854	1.57	1.3455	1.3513	0.6369	0.624375	0.14217
sp|Q6P3W7|SCYL2_HUMAN	SCY1-like protein 2 OS=Homo sapiens GN=SCYL2 PE=1 SV=1	HUMAN	1	0.760075	-	0.8269	0.6506	0.7279	1.2093	0.8235	0.8383	1.537	1.2143	1.0728	1.3738	1.193	0.9321	0.760075	0.0878671
sp|Q6UW49|SPESP_HUMAN	Sperm equatorial segment protein 1 OS=Homo sapiens GN=SPESP1 PE=1 SV=2	HUMAN	1	1.11128	-	0.6857	1.0623	0.7394	1.4584	1.6217	1.0217	0.9413	0.6166	0.6672	1.3525	0.9788	1.4988	1.11128	0.369345
sp|Q6W4X9|MUC6_HUMAN	Mucin-6 OS=Homo sapiens GN=MUC6 PE=1 SV=3	HUMAN	18	1.3531	0.0265554	1.0225	1.3889	1.3775	0.978	1.3134	1.3326	0.72	0.7614	0.9918	0.7259	0.7504	1.0082	1.3531	0.0359321
sp|Q8IZ16|CG061_HUMAN	Uncharacterized protein C7orf61 OS=Homo sapiens GN=C7orf61 PE=2 SV=1	HUMAN	1	1.20405	-	0.698	1.0679	0.9081	1.4327	1.6013	1.2389	0.9364	0.6245	0.8154	1.1012	0.8071	1.2264	1.20405	0.297291
sp|Q969V4|TEKT1_HUMAN	Tektin-1 OS=Homo sapiens GN=TEKT1 PE=1 SV=1	HUMAN	1	1.08422	-	0.9034	1.0664	0.9907	1.1069	1.2355	1.0443	0.9377	0.8094	0.8909	1.0093	0.9576	1.1225	1.08422	0.10574
sp|Q96FJ2|DYL2_HUMAN	Dynein light chain 2, cytoplasmic OS=Homo sapiens GN=DYNLL2 PE=1 SV=1	HUMAN	1	1.34753	-	1.0172	1.1969	1.547	0.9831	1.2539	1.3923	0.8355	0.7975	1.2723	0.6464	0.7182	0.786	1.34753	0.156257
sp|Q96JT2|S45A3_HUMAN	Solute carrier family 45 member 3 OS=Homo sapiens GN=SLC45A3 PE=2 SV=1	HUMAN	1	1.18633	-	0.9895	1.2405	1.15	1.0106	1.2104	1.1444	0.8061	0.8262	0.9213	0.8696	0.8738	1.0854	1.18633	0.0468748
sp|Q96M29|TEKT5_HUMAN	Tektin-5 OS=Homo sapiens GN=TEKT5 PE=1 SV=1	HUMAN	1	0.909525	-	1.2921	0.9001	1.1565	0.7739	0.7291	0.8524	1.111	1.3715	1.2321	0.8647	1.1732	0.8116	0.909525	0.179724
sp|Q96PD5|PGRP2_HUMAN	N-acetylmuramoyl-L-alanine amidase OS=Homo sapiens GN=PGLYRP2 PE=1 SV=1	HUMAN	2	0.645875	0.109429	1.1089	0.7248	0.6024	0.9018	0.684	0.5723	1.3796	1.462	1.0007	1.6601	1.7472	0.9993	0.645875	0.0706777
sp|Q96S96|PEBP4_HUMAN	Phosphatidylethanolamine-binding protein 4 OS=Homo sapiens GN=PEBP4 PE=1 SV=3	HUMAN	1	1.14098	-	1.1806	0.9562	1.5277	0.847	0.8477	1.2323	1.0459	1.1797	1.5321	0.6546	0.8115	0.6527	1.14098	0.304439
sp|Q99439|CNN2_HUMAN	Calponin-2 OS=Homo sapiens GN=CNN2 PE=1 SV=4	HUMAN	1	0.60535	-	1.2656	0.5192	0.8404	0.7902	0.4294	0.6324	1.9262	2.329	1.5523	1.1899	1.5813	0.6442	0.60535	0.177351
sp|Q99988|GDF15_HUMAN	Growth/differentiation factor 15 OS=Homo sapiens GN=GDF15 PE=1 SV=3	HUMAN	1	1.20455	-	1.0823	1.2624	1.2976	0.9239	1.1047	1.1535	0.7921	0.9052	1.0379	0.7707	0.8669	0.9635	1.20455	0.090519
sp|Q9BTC0|DIDO1_HUMAN	Death-inducer obliterator 1 OS=Homo sapiens GN=DIDO1 PE=1 SV=5	HUMAN	1	1.0949	-	1.059	1.158	1.1223	0.9443	1.0558	1.0435	0.8635	0.9471	0.9631	0.891	0.9583	1.0383	1.0949	0.0544767
sp|Q9BXF9|TEKT3_HUMAN	Tektin-3 OS=Homo sapiens GN=TEKT3 PE=1 SV=1	HUMAN	5	1.06205	0.194212	0.7518	0.9599	0.8618	1.3301	1.3385	1.088	1.0417	0.7471	0.858	1.1604	0.9191	1.1655	1.06205	0.206263
sp|Q9H0C2|ADT4_HUMAN	ADP/ATP translocase 4 OS=Homo sapiens GN=SLC25A31 PE=2 SV=1	HUMAN	1	1.01775	-	1.1353	0.9622	1.2082	0.8809	0.8871	1.0135	1.0393	1.1272	1.2041	0.8276	0.9866	0.8305	1.01775	0.137167
sp|Q9H2M9|RBGPR_HUMAN	Rab3 GTPase-activating protein non-catalytic subunit OS=Homo sapiens GN=RAB3GAP2 PE=1 SV=1	HUMAN	1	0.6593	-	0.9911	0.5989	0.7169	1.009	0.6325	0.6889	1.6698	1.5811	1.1479	1.3949	1.4517	0.8712	0.6593	0.0534176
sp|Q9H825|METL8_HUMAN	Methyltransferase-like protein 8 OS=Homo sapiens GN=METTL8 PE=2 SV=2	HUMAN	1	0.746	-	0.9592	0.7079	0.7684	1.0426	0.7173	0.7904	1.4126	1.3941	1.0809	1.3015	1.2652	0.9251	0.746	0.0397845
sp|Q9HC38|GLOD4_HUMAN	Glyoxalase domain-containing protein 4 OS=Homo sapiens GN=GLOD4 PE=1 SV=1	HUMAN	1	0.44185	-	1.0676	0.3917	0.5242	0.9367	0.384	0.4675	2.5532	2.6043	1.2833	1.9078	2.1388	0.7792	0.44185	0.066586
sp|Q9NZP8|C1RL_HUMAN	Complement C1r subcomponent-like protein OS=Homo sapiens GN=C1RL PE=1 SV=2	HUMAN	1	1.0412	-	0.9593	1.0808	0.9851	1.0424	1.0878	1.0111	0.9252	0.9193	0.9057	1.0152	0.9891	1.1041	1.0412	0.0509671
sp|Q9UII2|ATIF1_HUMAN	ATPase inhibitor, mitochondrial OS=Homo sapiens GN=ATPIF1 PE=1 SV=1	HUMAN	1	0.91235	-	0.6844	0.7551	0.7274	1.4612	1.1548	1.0121	1.3243	0.8659	0.9237	1.3748	0.988	1.0826	0.91235	0.20629
sp|Q9UPA5|BSN_HUMAN	Protein bassoon OS=Homo sapiens GN=BSN PE=1 SV=4	HUMAN	1	1.00913	-	1.0894	1.0211	1.0276	0.9179	1.0262	0.9616	0.9794	0.9745	0.9205	0.9732	1.04	1.0863	1.00913	0.0318062
sp|Q9Y2L6|FRM4B_HUMAN	FERM domain-containing protein 4B OS=Homo sapiens GN=FRMD4B PE=1 SV=4	HUMAN	1	0.969575	-	1.1208	1.0328	1.0169	0.8923	0.9646	0.864	0.9682	1.0367	0.9441	0.9834	1.1574	1.0592	0.969575	0.076175
														1.01881
														0.140081
														1.37966
														0.657962
